# Supplementary material for: The antibiotic resistance reservoir of the lung microbiome expands with age in a population of critically ill patients
Source: Nat Commun. 2024 Jan 2;15:92. doi: 10.1038/s41467-023-44353-1 (PMC10762195; doi:10.1038/s41467-023-44353-1)
Supplement: Supplementary file 4 — Source Data [file 41467_2023_44353_MOESM4_ESM.csv]

Figure 1A						Figure 1B					Figure 1C					Figure 1D								Figure 2A				Figure 2B				Figure 3A					Figure 3B					Figure 3D
age cohort	abx_class	gene_name	count	freq		age group 1	age group 2	p	p.adj		age group 1	age group 2	p	p.adj		age cohort	abx_class	num	denom	prop	conf.low	conf.high		Characteristic	aOR (95% CI)	p-value		Characteristic	aOR (95% CI)	p-value		age group 1	age group 2	p	p.adj		age group 1	age group 2	p	p.adj		genus_tax_id	name	baseMean	log2FoldChange	lfcSE	stat	pvalue	padj
Adults	Aminoglycoside	Aac3-Ik	0	0		0-2	3-10	0.055	0.165		0-2	3-10	0.055	0.165		Adults	Aminoglycoside	18	88	0.2	0.125966839	0.303867715		Age (adults vs children)	2.16 (1.10- 4.22)	0.025		Age				>=80	0-2	0.006	0.0432		>=80	0-2	0.000745	0.003831429		1350	Enterococcus	29.06559577	5.855638805	0.804179743	7.281504981	3.30E-13	7.26E-12
Adults	Aminoglycoside	Aac6-Aph2	1	0.011363636		0-2	11-18	0.005	0.02		0-2	11-18	0.008	0.0288		Adults	Beta-Lactam	27	88	0.31	0.212876548	0.414197211		LRTI Status				0-2 years (ref)	---	---		>=80	11-18	0.04	0.144		>=80	11-18	0.066	0.1188		286	Pseudomonas	1247.681057	5.149755375	0.914284377	5.632553181	1.78E-08	1.95E-07
Adults	Aminoglycoside	Aac6-Ic	1	0.011363636		0-2	19-39	0.098	0.2352		0-2	19-39	0.098	0.252		Adults	Chloramphenicol	8	88	0.09	0.040069668	0.171290706		No LRTI (ref)	---	---		3-10 years	0.32 (0.10- 0.97)	0.044		>=80	19-39	0.566	0.849		>=80	19-39	0.566	0.63675		816	Bacteroides	38.42453164	4.104056739	0.810223133	5.065341348	4.08E-07	2.99E-06
Adults	Aminoglycoside	Aac6-Iz	1	0.011363636		0-2	40-49	0.346	0.563478261		0-2	40-49	0.34	0.585391304		Adults	Fluoroquinolone	7	88	0.08	0.032580007	0.157048708		Indeterminate	1.23 (0.53- 2.87)	0.629		11-18 years	2.33 (1.03- 5.25)	0.042		>=80	3-10	0.004	0.0432		>=80	3-10	0.025	0.06		1279	Staphylococcus	1120.228681	4.550802789	0.935279476	4.865714374	1.14E-06	6.27E-06
Adults	Beta-Lactam	ACT-MIR	2	0.022727273		0-2	50-59	0.068	0.188307692		0-2	50-59	0.069	0.191076923		Adults	Fosfomycin	1	88	0.01	0.000287661	0.061693754		CA-LRTI	0.77 (0.39- 1.54)	0.464		19-39 years	1.52 (0.38- 6.00)	0.554		>=80	40-49	0.75	0.894545455		>=80	40-49	0.102	0.159652174		475	Moraxella	3340.542532	-4.025183174	1.078700931	-3.731509874	0.000190336	0.000837476
Adults	Beta-Lactam	AmpC	2	0.022727273		0-2	60-69	0.000555	0.002854286		0-2	60-69	0.000752	0.003867429		Adults	Macrolide	12	88	0.14	0.0724939	0.226087554		HA-LRTI	2.36 (0.95- 5.90)	0.065		40-49 years	1.82 (0.29-11.60)	0.525		>=80	50-59	0.552	0.849		>=80	50-59	0.182	0.261692308		838	Prevotella	653.8630171	2.436115475	0.784789567	3.104163942	0.001908176	0.006996644
Adults	Beta-Lactam	AmpC2	1	0.011363636		0-2	70-79	0.000385	0.002772		0-2	70-79	0.00039	0.002808		Adults	TMP-SMX	1	88	0.01	0.000287661	0.061693754		Sex (female vs male)	1.00 (0.59- 1.69)	0.994		50-59 years	1.33 (0.41- 4.31)	0.631		>=80	60-69	0.212	0.424		>=80	60-69	0.856	0.856		75984	Mannheimia	9.743117987	1.781472029	0.708986925	2.512700821	0.011981089	0.037654852
Adults	Beta-Lactam	AmpH	2	0.022727273		0-2	>=80	4.62E-05	0.0005544		0-2	>=80	7.99E-05	0.0008433		Adults	Tetracycline	12	88	0.14	0.0724939	0.226087554		Race/Ethnicity				60-69 years	2.23 (0.76- 6.54)	0.146		>=80	70-79	0.614	0.869538462		>=80	70-79	0.648	0.706909091		724	Haemophilus	6953.804185	-1.314510244	0.552235574	-2.380343292	0.017296516	0.047565419
Adults	Aminoglycoside	Ant6-Ia	0	0		3-10	11-18	0.000498	0.002854286		3-10	11-18	0.00061	0.00366		Children	Aminoglycoside	5	261	0.02	0.0062488	0.044137536		Non-Hispanic White (ref)	---	---		70-79 years	3.28 (0.97-11.07)	0.056		0-2	11-18	0.628	0.869538462		0-2	11-18	0.007	0.022909091		32207	Rothia	164.636907	2.190496121	1.00661157	2.176108626	0.029547139	0.065003706
Adults	Aminoglycoside	APH-Stph	3	0.034090909		3-10	19-39	0.008	0.0288		3-10	19-39	0.008	0.0288		Children	Beta-Lactam	35	261	0.13	0.095214136	0.181536428		Hispanic White	1.49 (0.69- 3.19)	0.31		>=80 years	6.21 (1.33-28.99)	0.02		0-2	19-39	0.076	0.210461538		0-2	19-39	0.009	0.027		194	Campylobacter	172.031993	1.886713622	0.854912488	2.206908482	0.027320454	0.065003706
Adults	Aminoglycoside	Aph3-IIb	2	0.022727273		3-10	40-49	0.054	0.165		3-10	40-49	0.054	0.165		Children	Chloramphenicol	5	261	0.02	0.0062488	0.044137536		Black	1.19 (0.57- 2.51)	0.643		LRTI Status				0-2	3-10	0.364	0.600545455		0-2	3-10	0.08	0.137142857		29465	Veillonella	429.5548833	1.883469201	0.912384806	2.064336439	0.038985828	0.077971657
Adults	Aminoglycoside	Aph3-IIc	1	0.011363636		3-10	50-59	0.004	0.018		3-10	50-59	0.005	0.0225		Children	Fluoroquinolone	5	261	0.02	0.0062488	0.044137536		Asian	1.27 (0.57- 2.83)	0.562		No LRTI (ref)	---	---		0-2	40-49	0.167	0.4008		0-2	40-49	0.000179	0.0014616		1716	Corynebacterium	170.7035346	1.533276634	0.858475574	1.78604573	0.074091854	0.135835066
Adults	Aminoglycoside	Aph3-III	4	0.045454545		3-10	60-69	7.20E-05	0.000648		3-10	60-69	9.37E-05	0.0008433		Children	Fosfomycin	0	261	0	0	0.014034227		Other	0.56 (0.15- 2.10)	0.388		Indeterminate	1.37 (0.56- 3.31)	0.49		0-2	50-59	0.021	0.108		0-2	50-59	6.15E-09	2.21E-07		848	Fusobacterium	125.1384894	1.410351942	0.925566291	1.523771938	0.127565692	0.215880401
Adults	Aminoglycoside	AphA2	3	0.034090909		3-10	70-79	2.97E-05	0.0005346		3-10	70-79	3.61E-05	0.0006498		Children	Macrolide	18	261	0.07	0.041382566	0.106806997		Intubation to specimen collection (days)				CA-LRTI	0.93 (0.44- 1.97)	0.858		0-2	60-69	0.024	0.108		0-2	60-69	9.90E-07	1.78E-05		1301	Streptococcus	1594.089856	0.737803742	0.554251063	1.331172443	0.183132276	0.287779292
Adults	Beta-Lactam	BlaZ	7	0.079545455		3-10	>=80	3.07E-06	0.00011052		3-10	>=80	4.39E-06	0.00015804		Children	TMP-SMX	1	261	0	9.69983910770815e-05	0.02116127		<=1 day (ref)	---	---		HA-LRTI	2.83 (1.06- 7.61)	0.039		0-2	70-79	0.003	0.0432		0-2	70-79	0.000348	0.002088		416916	Aggregatibacter	9.892669727	1.012553433	0.792322993	1.277955382	0.201265159	0.2951889
Adults	Beta-Lactam	BRO	1	0.011363636		11-18	19-39	0.853	0.959625		11-18	19-39	0.863	0.970875		Children	Tetracycline	7	261	0.03	0.010849542	0.054476145		2 days	1.27 (0.44- 3.67)	0.653		Sex (female vs male)	1.02 (0.59- 1.75)	0.952		11-18	19-39	0.228	0.432		11-18	19-39	0.528	0.61316129		1378	Gemella	60.01512998	0.849394203	0.803766616	1.056767208	0.290617844	0.399599535
Adults	Chloramphenicol	Cat	0	0		11-18	40-49	0.91	0.992727273		11-18	40-49	0.94	1										3 days	2.85 (0.60-13.54)	0.189		Race/Ethnicity				11-18	3-10	0.367	0.600545455		11-18	3-10	0.349	0.4188		32067	Leptotrichia	31.92891047	-0.695649985	0.837679363	-0.830448995	0.406284974	0.525780555
Adults	Chloramphenicol	CatA9	1	0.011363636		11-18	50-59	0.778	0.903483871		11-18	50-59	0.855	0.970875		p-values for Figure 1D												Non-Hispanic White (ref)	---	---		11-18	40-49	0.351	0.600545455		11-18	40-49	0.003	0.0108		1016	Capnocytophaga	77.7291873	-0.517380081	0.861039454	-0.600878483	0.547920925	0.669681131
Adults	Chloramphenicol	CatB7	2	0.022727273		11-18	60-69	0.36	0.563478261		11-18	60-69	0.372	0.585391304		age cohort 1	age cohort 2	abx_class	p									Hispanic White	1.71 (0.77- 3.80)	0.188		11-18	50-59	0.146	0.375428571		11-18	50-59	0.000203	0.0014616		836	Porphyromonas	56.5347377	-0.467091794	0.915055798	-0.510451706	0.60973504	0.706008994
Adults	Chloramphenicol	CatBx	2	0.022727273		11-18	70-79	0.16	0.32		11-18	70-79	0.156	0.312		adult	peds	Beta-Lactam	0.000457274									Black	1.20 (0.56- 2.56)	0.633		11-18	60-69	0.199	0.424		11-18	60-69	0.019	0.052615385		2529408	Schaalia	87.57985297	-0.429499202	1.112906547	-0.385925668	0.69955172	0.769506892
Adults	Beta-Lactam	CfxA	6	0.068181818		11-18	>=80	0.105	0.23625		11-18	>=80	0.117	0.279		adult	peds	Aminoglycoside	6.13E-09									Asian	1.21 (0.51- 2.91)	0.665		11-18	70-79	0.062	0.198		11-18	70-79	0.285	0.366428571		745	Pasteurella	8.201730004	0.198186713	0.672862624	0.294542609	0.76834331	0.804931086
Adults	Chloramphenicol	Cmr	2	0.022727273		19-39	40-49	0.953	1		19-39	40-49	1	1		adult	peds	Macrolide	0.083503845									Other	0.59 (0.15- 2.33)	0.453		19-39	3-10	0.039	0.144		19-39	3-10	0.189	0.261692308		482	Neisseria	1477.3184	0.082427443	0.782011539	0.105404383	0.916054939	0.916054939
Adults	Beta-Lactam	CMY	1	0.011363636		19-39	50-59	0.699	0.867724138		19-39	50-59	0.716	0.888827586		adult	peds	Tetracycline	0.00026727									Intubation to specimen collection (days)				19-39	40-49	0.884	0.909257143		19-39	40-49	0.036	0.076235294
Adults	Beta-Lactam	DHA	1	0.011363636		19-39	60-69	0.752	0.9024		19-39	60-69	0.767	0.9204		adult	peds	Fluoroquinolone	0.013433279									<=1 day (ref)	---	---		19-39	50-59	1	1		19-39	50-59	0.044	0.088
Adults	Chloramphenicol	Dha1	1	0.011363636		19-39	70-79	0.445	0.6675		19-39	70-79	0.396	0.594		adult	peds	Chloramphenicol	0.005991001									2 days	1.02 (0.31- 3.38)	0.976		19-39	60-69	0.713	0.894545455		19-39	60-69	0.268	0.357333333
Adults	Macrolide	Erm35	0	0		19-39	>=80	0.342	0.563478261		19-39	>=80	0.374	0.585391304		adult	peds	TMP-SMX	0.441260745									3 days	3.51 (0.69-17.82)	0.13		19-39	70-79	0.76	0.894545455		19-39	70-79	0.76	0.804705882
Adults	Macrolide	ErmA	3	0.034090909		40-49	50-59	1	1		40-49	50-59	1	1		adult	peds	Fosfomycin	0.252148997													3-10	40-49	0.066	0.198		3-10	40-49	0.001	0.0045
Adults	Macrolide	ErmB	1	0.011363636		40-49	60-69	0.646	0.830571429		40-49	60-69	0.687	0.883285714																		3-10	50-59	0.006	0.0432		3-10	50-59	8.48E-06	0.00010176
Adults	Macrolide	ErmC	3	0.034090909		40-49	70-79	0.474	0.68256		40-49	70-79	0.5	0.692																		3-10	60-69	0.014	0.084		3-10	60-69	0.002	0.008
Adults	Macrolide	ErmF	1	0.011363636		40-49	>=80	0.298	0.5364		40-49	>=80	0.368	0.585391304																		3-10	70-79	0.002	0.0432		3-10	70-79	0.053	0.100421053
Adults	Macrolide	ErmX	0	0		50-59	60-69	0.276	0.522947368		50-59	60-69	0.318	0.585391304																		40-49	50-59	0.882	0.909257143		40-49	50-59	0.79	0.812571429
Adults	Fosfomycin	FosA2	1	0.011363636		50-59	70-79	0.129	0.273176471		50-59	70-79	0.137	0.290117647																		40-49	60-69	0.82	0.894545455		40-49	60-69	0.143	0.2145
Adults	Beta-Lactam	L-1	1	0.011363636		50-59	>=80	0.093	0.2352		50-59	>=80	0.124	0.279																		40-49	70-79	0.791	0.894545455		40-49	70-79	0.029	0.06525
Adults	Macrolide	LnuC	0	0		60-69	70-79	0.524	0.698666667		60-69	70-79	0.454	0.65376																		50-59	60-69	0.683	0.894545455		50-59	60-69	0.102	0.159652174
Adults	Macrolide	LsaC	0	0		60-69	>=80	0.498	0.689538462		60-69	>=80	0.519	0.692																		50-59	70-79	0.805	0.894545455		50-59	70-79	0.023	0.059142857
Adults	Beta-Lactam	MECA	2	0.022727273		70-79	>=80	0.98	1		70-79	>=80	0.959	1																		60-69	70-79	0.212	0.424		60-69	70-79	0.309	0.383586207
Adults	Macrolide	MefA	3	0.034090909
Adults	Macrolide	MphA	1	0.011363636
Adults	Macrolide	MphC	1	0.011363636
Adults	Beta-Lactam	MrdA	2	0.022727273
Adults	Macrolide	MsrA	3	0.034090909
Adults	Macrolide	MsrD	1	0.011363636
Adults	Fluoroquinolone	NorA	5	0.056818182
Adults	Fluoroquinolone	OqxA	1	0.011363636
Adults	Fluoroquinolone	OqxB	3	0.034090909
Adults	Beta-Lactam	OXA-114	1	0.011363636
Adults	Beta-Lactam	OXA-2	2	0.022727273
Adults	Beta-Lactam	OXA-50	2	0.022727273
Adults	Beta-Lactam	OXA-60	2	0.022727273
Adults	Beta-Lactam	PenA	1	0.011363636
Adults	Fluoroquinolone	QepA	0	0
Adults	Beta-Lactam	ROB-1	0	0
Adults	Aminoglycoside	Sat4A	1	0.011363636
Adults	Beta-Lactam	SHV-OKP-LEN	2	0.022727273
Adults	Beta-Lactam	SRT-SST	2	0.022727273
Adults	Aminoglycoside	StrA	4	0.045454545
Adults	Aminoglycoside	StrB	1	0.011363636
Adults	TMP-SMX	SulII	1	0.011363636
Adults	Tetracycline	Tet-32	0	0
Adults	Tetracycline	Tet-33	0	0
Adults	Tetracycline	Tet-38	2	0.022727273
Adults	Tetracycline	TetB	1	0.011363636
Adults	Tetracycline	TetM	5	0.056818182
Adults	Tetracycline	TetO	0	0
Adults	Tetracycline	TetQ	4	0.045454545
Adults	Tetracycline	TetU	1	0.011363636
Adults	Tetracycline	TetW	3	0.034090909
Adults	Aminoglycoside	VanA	2	0.022727273
Adults	Aminoglycoside	VanH-Pt	1	0.011363636
Adults	Aminoglycoside	VanS-A	1	0.011363636
Adults	Aminoglycoside	VanZ-A	1	0.011363636
Adults	Beta-Lactam	VEB-1	0	0
Adults	Macrolide	VgaA	1	0.011363636
Children	Aminoglycoside	Aac3-Ik	1	0.003831418
Children	Aminoglycoside	Aac6-Aph2	0	0
Children	Aminoglycoside	Aac6-Ic	0	0
Children	Aminoglycoside	Aac6-Iz	0	0
Children	Beta-Lactam	ACT-MIR	0	0
Children	Beta-Lactam	AmpC	0	0
Children	Beta-Lactam	AmpC2	2	0.007662835
Children	Beta-Lactam	AmpH	4	0.01532567
Children	Aminoglycoside	Ant6-Ia	1	0.003831418
Children	Aminoglycoside	APH-Stph	3	0.011494253
Children	Aminoglycoside	Aph3-IIb	0	0
Children	Aminoglycoside	Aph3-IIc	0	0
Children	Aminoglycoside	Aph3-III	2	0.007662835
Children	Aminoglycoside	AphA2	0	0
Children	Beta-Lactam	BlaZ	4	0.01532567
Children	Beta-Lactam	BRO	11	0.042145594
Children	Chloramphenicol	Cat	1	0.003831418
Children	Chloramphenicol	CatA9	1	0.003831418
Children	Chloramphenicol	CatB7	2	0.007662835
Children	Chloramphenicol	CatBx	0	0
Children	Beta-Lactam	CfxA	13	0.049808429
Children	Chloramphenicol	Cmr	0	0
Children	Beta-Lactam	CMY	0	0
Children	Beta-Lactam	DHA	0	0
Children	Chloramphenicol	Dha1	1	0.003831418
Children	Macrolide	Erm35	1	0.003831418
Children	Macrolide	ErmA	0	0
Children	Macrolide	ErmB	1	0.003831418
Children	Macrolide	ErmC	0	0
Children	Macrolide	ErmF	2	0.007662835
Children	Macrolide	ErmX	1	0.003831418
Children	Beta-Lactam	L-1	0	0
Children	Macrolide	LnuC	1	0.003831418
Children	Macrolide	LsaC	4	0.01532567
Children	Beta-Lactam	MECA	2	0.007662835
Children	Macrolide	MefA	5	0.019157088
Children	Macrolide	MphA	0	0
Children	Macrolide	MphC	1	0.003831418
Children	Beta-Lactam	MrdA	1	0.003831418
Children	Macrolide	MsrA	1	0.003831418
Children	Macrolide	MsrD	5	0.019157088
Children	Fluoroquinolone	NorA	2	0.007662835
Children	Fluoroquinolone	OqxA	1	0.003831418
Children	Fluoroquinolone	OqxB	1	0.003831418
Children	Beta-Lactam	OXA-114	0	0
Children	Beta-Lactam	OXA-2	0	0
Children	Beta-Lactam	OXA-50	1	0.003831418
Children	Beta-Lactam	OXA-60	0	0
Children	Beta-Lactam	PenA	4	0.01532567
Children	Fluoroquinolone	QepA	1	0.003831418
Children	Beta-Lactam	ROB-1	2	0.007662835
Children	Aminoglycoside	Sat4A	1	0.003831418
Children	Beta-Lactam	SHV-OKP-LEN	0	0
Children	Beta-Lactam	SRT-SST	0	0
Children	Aminoglycoside	StrA	1	0.003831418
Children	Aminoglycoside	StrB	1	0.003831418
Children	TMP-SMX	SulII	1	0.003831418
Children	Tetracycline	Tet-32	1	0.003831418
Children	Tetracycline	Tet-33	1	0.003831418
Children	Tetracycline	Tet-38	2	0.007662835
Children	Tetracycline	TetB	1	0.003831418
Children	Tetracycline	TetM	2	0.007662835
Children	Tetracycline	TetO	1	0.003831418
Children	Tetracycline	TetQ	2	0.007662835
Children	Tetracycline	TetU	0	0
Children	Tetracycline	TetW	0	0
Children	Aminoglycoside	VanA	0	0
Children	Aminoglycoside	VanH-Pt	0	0
Children	Aminoglycoside	VanS-A	0	0
Children	Aminoglycoside	VanZ-A	0	0
Children	Beta-Lactam	VEB-1	1	0.003831418
Children	Macrolide	VgaA	1	0.003831418
